# Supplementary material for: Evaluating the Applicability of Phi Coefficient in Indicating Habitat Preferences of Forest Soil Fauna Based on a Single Field Study in Subtropical China
Source: PLoS One. 2016 Mar 1;11(3):e0150380. doi: 10.1371/journal.pone.0150380 (PMC4773244; doi:10.1371/journal.pone.0150380)
Supplement: S1 Source Data — (XLSX) [file pone.0150380.s002.xlsx]

## Sheet: Original data
S1 File. The source data used in this study. The units of measurement are showed in the methods section of the article.
Soil origins	Habitats	Forests	Litter manipulation	BR	NO3-	NH4+	TOC	DOC	MBC	pH	P	N	Hemiptera	Acari	Nematode	Enchytraeid	Collembola	Diptera.larvae	Lepidoptera.larvae	Harpacticoida	Symphyla	Coleoptera.larvae	Hymenoptera	Coleoptera	Araneae	Diplura	Psocoptera	Isoptera	Homoptera	Geophilomorpha
Sa	ASa	A	Control	2.1778	0.736142	12.7889	10.9413	82.6359	126.734	3.98	0.176049	1.4694	0	0	10062.8	7548.95	838.148	0	0	0	0	0	0	0	0	0	0	0	0	0
Sb	ASb	A	Control	1.03058	0.662567	8.7686	12.8901	195.025	93.1202	3.64	0.278843	1.46274	0	0	2508.52	15051.1	0	839.837	0	0	0	0	0	0	0	0	0	0	0	0
Sb	ASb	A	Control	1.56001	0.619696	9.384	15.9884	168.114	128.73	3.67	0.291861	1.56549	0	0	7562.98	0	0	2516.32	0	0	0	0	0	0	0	0	0	0	0	0
Sa	ASa	A	Control	1.26106	8.0351	16.7117	10.78	63.9271	153.862	4.05	0.114789	1.46029	0	0	2509.06	17579.5	0	0	0	0	0	0	0	0	0	0	0	0	0	0
Sa	ASa	A	Litter addition	1.70638	5.7314	7.28267	14.041	81.2926	116.147	4.06	0.0920498	1.40011	0	840.175	25023.3	2496.58	0	0	0	0	0	0	0	0	0	0	0	0	0	0
Sb	ASb	A	Control	1.56848	0.824391	11.4124	15.4051	168.66	117.487	3.6	0.267047	1.51146	0	838.184	22700.9	0	0	0	0	0	0	0	0	0	0	0	0	0	0	0
Sa	ASa	A	Litter addition	1.52094	0.590794	15.2594	12.5073	74.8211	368.697	3.89	0.157845	1.42855	0	0	12536.8	5026.36	0	0	839.69	2508.09	0	0	0	0	0	0	0	0	0	0
Sa	ASa	A	Litter addition	1.60492	0.602035	14.489	8.7379	91.8292	92.5491	3.96	0.180779	1.22741	0	0	9943.51	2485.88	0	0	0	0	0	0	0	0	0	0	0	0	0	0
Sb	ASb	A	Litter addition	0.98763	0.698664	10.742	13.8932	184.3	29.2787	3.67	0.287978	0.942605	0	0	0	2525.53	836.092	0	0	0	0	0	0	0	0	0	0	0	0	0
Sa	ASa	A	Litter addition	1.96642	0.679087	14.543	9.38045	74.4767	139.257	4.03	0.181	1.39667	0	0	20096.4	5029.02	0	0	0	0	838.772	0	0	0	0	0	0	0	0	0
Sb	ASb	A	Litter addition	1.07294	0.612101	8.97716	12.5487	185.286	42.1704	3.62	0.286833	1.23246	0	0	5030.27	25139	839.625	0	0	0	0	0	0	0	0	0	0	0	0	0
Sa	ASa	A	Control	2.09424	1.17449	12.1997	10.2064	91.1727	101.022	3.97	0.180199	1.31123	0	0	15064.6	42549.6	0	0	0	0	0	838.556	0	0	0	0	0	0	0	0
Sa	ASa	A	Control	1.4816	0.525047	13.3599	10.126	82.8142	105.657	3.85	0.179631	1.32216	0	0	5056.83	10099.6	0	0	0	0	0	0	0	0	0	0	0	0	0	0
Sb	ASb	A	Litter addition	1.18543	0.755232	9.88288	12.8901	205.562	32.079	3.67	0.282054	1.50635	0	0	17631.9	17633.3	837.367	0	0	0	0	0	0	0	0	0	0	0	0	0
Sa	ASa	A	Control	2.50213	3.70592	4.73271	11.8646	81.9869	141.97	4.03	0.176492	1.41768	0	0	7522.77	4972.34	0	0	0	0	0	0	0	0	0	0	0	0	0	0
Sb	ASb	A	Control	1.56483	0.650562	8.39825	13.2131	184.135	1.83132	3.66	0.298993	1.67516	0	0	5037.53	12571.7	0	0	0	0	0	0	0	0	0	0	0	0	0	0
Sb	ASb	A	Control	1.38763	0.850973	11.2374	12.1307	158.415	116.881	3.68	0.288472	1.50322	0	0	10045.6	20088	0	0	0	0	0	0	839.23	0	0	0	0	0	0	0
Sb	ASb	A	Litter addition	2.09265	1.86265	17.3573	12.1509	145.324	88.0619	3.7	0.272268	1.63266	0	838.543	45252.4	37739.7	838.543	0	0	0	0	0	0	0	0	0	0	0	0	0
Sa	ASa	A	Litter addition	1.716	0.697918	9.40598	11.2437	82.2517	108.208	3.84	0.130319	1.39314	0	0	17630.6	5019	1679.13	0	0	0	839.567	0	0	839.567	0	0	0	0	0	0
Sb	ASb	A	Litter addition	1.31585	0.83655	11.0069	12.9969	155.587	52.2163	3.66	0.280405	1.50944	0	0	10073.2	5032.63	0	0	0	0	0	0	0	0	0	0	0	0	0	0
Sb	BSb	B	Control	0.801031	11.8131	10.9018	17.6326	186.267	66.547	3.53	0.286574	1.48461	0	0	5003.88	17464.3	1680.76	0	0	0	0	0	0	0	0	0	0	0	0	0
Sa	BSa	B	Control	0.881668	15.4285	5.52259	15.1499	99.7948	60.2724	3.79	0.172791	1.38359	0	0	7517.79	5006.78	0	5031.71	0	0	0	0	0	0	0	0	0	0	0	0
Sa	BSa	B	Control	0.849669	24.1235	4.92022	11.9814	99.7451	84.1579	3.67	0.190198	1.46872	0	0	15073.8	10042.4	0	0	0	0	0	0	0	0	0	0	0	0	0	0
Sb	BSb	B	Control	0.795798	16.6718	3.87611	16.6581	198.076	8.37724	3.66	0.297379	1.55203	0	839.349	30238.6	27798.2	839.349	0	0	0	0	0	0	0	0	0	0	0	0	0
Sb	BSb	B	Litter addition	0.890393	20.8767	3.54868	16.6235	149.546	74.76	3.56	0.234929	1.55766	0	0	5049.24	12589.9	0	2516.32	0	0	0	0	0	0	0	0	0	0	0	0
Sa	BSa	B	Control	0.988449	19.2872	4.31186	13.868	101.545	112.706	3.81	0.18898	1.39903	0	0	12564.1	2513.93	0	0	0	0	0	0	0	0	0	0	0	0	0	0
Sb	BSb	B	Litter addition	0.737085	14.9616	3.25865	16.9044	189.009	81.9404	3.67	0.294922	1.50367	0	0	72958.4	7543.91	0	0	0	0	0	838.533	0	0	0	0	0	0	0	0
Sb	BSb	B	Litter addition	0.667355	17.3137	2.2972	17.0022	195.385	55.4551	3.63	0.26711	1.46361	0	0	12619.3	30229	0	0	0	0	0	0	0	0	0	0	0	0	0	0
Sa	BSa	B	Litter addition	1.01956	18.3095	1.85747	14.1886	87.259	156.278	3.63	0.202093	1.4751	0	3352.39	2522.41	7565.57	4190.58	0	0	0	0	0	0	0	0	0	0	0	0	0
Sb	BSb	B	Litter addition	0.665823	6.00593	14.2874	15.6341	165.248	74.7332	3.56	0.274514	1.59815	837.778	3357.69	0	0	3364.72	0	0	0	0	0	0	0	0	0	0	0	0	0
Sa	BSa	B	Litter addition	0.710936	14.4387	2.49931	13.3127	190.787	57.5377	3.71	0.201146	1.47591	0	837.188	15181.4	15208.5	0	0	0	0	0	0	0	0	836.268	1674.47	0	0	0	0
Sb	BSb	B	Control	0.690278	10.6661	8.67994	15.3551	174.538	109.058	3.53	0.2964	1.55766	0	0	0	15139.4	839.01	0	0	0	0	0	0	0	0	0	0	0	0	0
Sb	BSb	B	Control	0.779197	15.9559	2.42519	14.3596	174.261	108.057	3.65	0.308564	1.57024	835.921	0	12689	2525.88	835.921	2525.88	0	0	0	0	0	0	835.921	0	0	0	0	0
Sa	BSa	B	Litter addition	0.895363	18.682	3.54628	15.1249	79.3474	143.751	3.86	0.21881	1.39251	840.208	0	0	7613.56	833.316	0	0	0	0	0	0	0	0	0	0	0	0	0
Sb	BSb	B	Control	0.679009	18.1201	4.28289	18.1201	173.682	76.1249	3.55	0.293057	1.50278	0	838.772	2516.32	60389.2	838.772	5020.47	0	0	0	0	0	0	838.772	0	838.344	0	0	0
Sa	BSa	B	Control	0.930656	18.3518	5.49175	14.4191	102.695	10.3942	3.63	0.195269	1.39591	0	0	22839.5	32935.5	839.576	2509.11	0	0	0	0	0	0	0	0	0	0	0	0
Sa	BSa	B	Control	0.849837	17.5273	4.69254	16.9044	104.806	101.724	3.61	0.182387	1.38268	0	0	12512.8	7517.26	0	2505.18	0	0	0	0	0	0	0	0	0	0	0	0
Sa	BSa	B	Litter addition	0.688859	17.4309	2.75057	12.785	90.9333	118.247	3.79	0.188818	1.22268	0	839.029	10044.6	0	839.029	5028.02	0	0	0	0	0	0	0	0	0	0	0	0
Sb	BSb	B	Litter addition	0.883856	16.2962	4.77692	17.3635	169.406	86.9302	3.66	0.286187	1.38569	0	0	17591.5	12610.3	841.67	2530.78	0	0	0	0	0	0	0	0	0	0	0	0
Sa	BSa	B	Litter addition	0.996485	17.3326	4.91143	17.7794	106.058	118.95	3.76	0.195938	1.42258	0	0	20084.1	25106.9	837.646	2490.95	0	0	0	0	0	0	0	837.646	0	0	0	0
Sc	CSc	C	Control	1.97992	7.25863	23.8586	27.0027	146.316	171.616	3.47	0.245903	1.97278	0	824.071	7849.6	0	0	0	0	0	0	0	19848.4	0	0	0	0	0	0	0
Sd	CSd	C	Control	1.83111	2.13043	18.8456	26.2556	179.424	30.0277	3.6	0.239937	1.79836	0	1671.44	15025.6	0	840.52	0	0	0	0	0	0	0	0	0	0	0	0	0
Sd	CSd	C	Control	2.24239	2.63098	31.5525	21.7106	150.926	134.743	3.54	0.243942	1.83457	0	15931.1	15047.7	9979.75	3358.85	0	0	0	0	0	2515.44	0	0	838.481	0	0	0	0
Sc	CSc	C	Control	1.27715	29.2436	1.94896	25.6592	135.042	131.573	3.55	0.243204	1.87732	0	0	32816.4	17704.5	0	0	0	0	0	0	0	0	0	0	0	0	0	0
Sc	CSc	C	Litter addition	1.02235	7.47471	3.24665	26.1271	170.093	32.5145	3.5	0.241733	1.79504	0	1676.58	20154.7	17638.6	1676.47	0	0	0	0	0	0	0	0	0	0	0	0	0
Sd	CSd	C	Control	2.17844	8.26576	17.7256	23.7634	179.597	93.6779	3.56	0.241548	1.93723	0	838.494	20222	10115.2	0	0	0	0	0	0	0	0	0	0	0	0	0	0
Sc	CSc	C	Litter addition	1.27637	23.3976	0.838615	26.1695	177.703	12.7856	3.55	0.256823	1.91902	0	0	27776.7	30390.2	0	0	0	0	0	0	4191.75	0	0	0	0	0	0	0
Sc	CSc	C	Litter addition	1.73093	24.8059	2.47412	25.196	129.518	146.514	3.51	0.262525	1.291	0	4200.55	7555.02	7555.02	835.373	0	0	0	0	0	843.268	0	0	0	0	0	0	0
Sd	CSd	C	Litter addition	1.43369	25.9827	3.67526	21.8976	142.075	97.696	3.55	0.256561	1.94032	0	0	7610.96	5037.31	838.513	2531.72	0	0	0	0	0	0	0	0	0	0	0	0
Sc	CSc	C	Litter addition	2.30136	6.87921	24.7851	25.908	164.992	96.4843	3.54	0.257378	1.7892	0	837.384	5125.15	2528.9	7569.93	0	0	0	0	0	0	0	0	0	0	0	0	0
Sd	CSd	C	Litter addition	1.34627	24.3524	7.33234	26.0769	164.031	102.757	3.56	0.245935	1.9565	1677.54	10042.6	17692.7	30263.4	2513.11	2540.93	0	0	0	0	0	0	0	0	0	0	0	0
Sc	CSc	C	Control	2.63117	4.74833	22.5578	24.759	121.365	157.102	3.59	0.24785	1.89053	837.378	842.575	2482.7	10091.6	842.575	0	0	0	0	0	0	0	0	0	0	0	0	0
Sc	CSc	C	Control	1.19977	22.9936	1.51056	24.1204	151.373	58.7414	3.54	0.247679	1.85448	0	0	27827.5	2529.61	0	0	0	0	0	0	0	0	0	0	0	0	0	0
Sd	CSd	C	Litter addition	1.63908	23.1852	1.21854	21.8855	159.13	86.87	3.55	0.244612	1.93936	0	1675.12	15023	19964.4	1675.12	0	0	0	0	0	1679.95	0	0	0	0	839.976	0	0
Sc	CSc	C	Control	1.49628	26.6755	0.875403	26.9656	153.18	95.2314	3.6	0.254564	1.92932	0	3345.56	25056.5	15299.6	0	5053.03	0	0	0	0	835.103	0	0	0	0	0	0	0
Sd	CSd	C	Control	1.37168	8.62298	11.8748	22.3309	188.63	69.9169	3.53	0.253718	1.74546	0	0	17522.7	4997.12	0	840.467	0	0	0	0	11760.9	0	0	0	0	0	0	0
Sd	CSd	C	Control	1.63727	10.2381	9.78319	26.8682	166.68	115.679	3.65	0.254971	1.92124	0	0	10126.5	42520.9	828.884	0	0	0	0	0	0	0	0	0	0	841.372	0	0
Sd	CSd	C	Litter addition	2.12896	8.20733	16.2984	24.693	156.012	85.5893	3.48	0.251505	2.01382	0	13416.4	0	17629.7	0	0	0	0	0	0	834.918	0	0	0	0	0	0	0
Sc	CSc	C	Litter addition	1.86462	6.99154	19.8258	26.1402	152.174	78.4919	3.6	0.255157	1.92904	0	0	24921.8	3458.4	0	0	0	0	0	0	0	0	0	0	0	0	4943.28	0
Sd	CSd	C	Litter addition	1.33211	3.24703	15.4073	22.0781	174.42	61.445	3.6	0.238253	1.77824	0	2520.61	15109.7	35098.8	841.299	0	0	0	0	0	0	0	841.299	0	0	0	0	0
Sd	DSd	D	Control	1.40887	10.0069	4.68955	20.1389	214.651	114.084	3.65	0.243416	1.787	838.772	838.772	5009.04	10018.1	838.772	0	0	0	0	0	0	0	0	0	0	0	0	0
Sc	DSc	D	Control	1.93579	13.6474	12.7129	25.8726	196.349	108.868	3.54	0.2551	1.87426	0	1682.48	9988.21	0	0	5025.27	0	0	0	0	0	0	0	0	0	0	0	0
Sc	DSc	D	Control	1.83654	11.1318	5.40356	23.4207	196.418	111.608	3.48	0.250296	1.88222	0	841.383	2443.83	12367	5851.21	0	0	0	0	0	0	0	0	0	0	0	0	0
Sd	DSd	D	Control	1.79172	24.0875	6.18937	21.1718	230.324	128.015	3.48	0.249364	1.88172	0	0	0	10000.5	840.588	0	0	0	0	0	0	0	0	0	0	0	0	0
Sd	DSd	D	Litter addition	1.99262	29.4005	9.50902	24.0759	180.508	198.988	3.61	0.260332	1.88733	0	0	0	2514.11	0	0	0	0	0	0	0	0	0	0	0	0	0	0
Sc	DSc	D	Control	1.95284	20.9871	6.79382	23.9517	202.775	185.659	3.47	0.261556	1.84635	0	840.97	0	17477.2	0	0	0	0	0	0	841.393	0	0	0	0	0	0	0
Sd	DSd	D	Litter addition	1.5435	7.80239	15.7164	22.4538	207.968	141.484	3.66	0.238219	1.87642	0	5041.92	5035.65	2481.78	3352.04	0	0	0	0	0	0	0	0	0	0	0	0	0
Sd	DSd	D	Litter addition	1.37331	20.6043	4.66936	21.2179	217.029	77.2271	3.46	0.248711	1.76513	0	1680.3	0	14996	3348.84	2494.24	0	0	0	0	0	0	0	0	0	0	0	0
Sc	DSc	D	Litter addition	1.88561	8.6383	4.404	25.1336	204.836	60.9158	3.4	0.249415	1.90305	0	1670.05	0	10204.1	3337.84	0	0	0	0	0	836.753	0	0	0	0	0	0	0
Sd	DSd	D	Litter addition	1.62605	3.74914	16.8515	19.076	207.565	152.814	3.41	0.243322	1.76502	0	1616.73	9883.71	2498.08	1616.73	4887.55	0	0	0	0	0	0	0	0	0	0	0	808.367
Sc	DSc	D	Litter addition	1.9175	7.04236	13.4273	23.1621	195.299	112.286	3.46	0.257784	1.85931	836.826	2514.37	2598.82	5050.32	5030.81	0	0	0	0	0	829.989	0	0	0	1666.81	0	0	0
Sd	DSd	D	Control	1.76378	11.7559	11.6977	20.1908	240.275	61.856	3.4	0.241856	1.76939	0	1671.75	2603.54	2603.54	0	2485.56	0	0	0	0	0	0	0	0	0	0	0	0
Sd	DSd	D	Control	1.85005	17.2309	4.52688	24.1691	233.825	27.1721	3.5	0.241063	1.79714	0	0	20122.5	12606.8	0	0	0	0	0	837.456	0	0	0	0	0	0	0	0
Sc	DSc	D	Litter addition	1.93869	20.7371	4.977	23.3737	193.308	104.044	3.48	0.252161	1.85977	0	840.99	15125.9	2526.21	1678.67	0	0	0	0	0	0	0	0	0	0	0	0	0
Sd	DSd	D	Control	1.48315	11.1716	3.94504	21.4927	162.723	250.896	3.58	0.252586	1.75459	839.361	4194.99	0	2511.03	1678.72	0	0	0	0	0	0	0	0	0	0	0	0	0
Sc	DSc	D	Control	1.89265	11.6392	9.32124	23.1507	202.832	126.557	3.45	0.252647	1.83476	0	1674.7	10100.9	12626.6	1674.7	840.283	0	0	0	0	0	0	0	0	0	0	0	0
Sc	DSc	D	Control	1.91071	11.3928	6.34118	23.1389	218.365	100.075	3.46	0.255906	1.80878	0	4184.29	2524.38	0	0	0	0	0	0	0	0	0	0	0	0	0	0	0
Sc	DSc	D	Litter addition	1.97798	15.5089	4.29788	24.8384	206.886	86.392	3.47	0.253807	1.88339	0	3376.45	2356.47	2510.47	840.716	4866.93	0	0	0	0	0	0	0	0	0	0	0	0
Sd	DSd	D	Litter addition	1.68953	14.5018	3.2736	21.148	230.16	102.125	3.52	0.233133	1.84489	0	0	12559.5	2564.9	833.509	0	0	0	0	0	0	0	0	0	0	0	0	0
Sc	DSc	D	Litter addition	1.97537	6.23216	7.43492	22.8365	194.242	120.849	3.58	0.251806	1.81648	1676	0	15176.9	0	836.353	0	0	0	0	0	0	0	0	0	0	0	0	0
