# Supplementary material for: Evaluating the Applicability of Phi Coefficient in Indicating Habitat Preferences of Forest Soil Fauna Based on a Single Field Study in Subtropical China
Source: PLoS One. 2016 Mar 1;11(3):e0150380. doi: 10.1371/journal.pone.0150380 (PMC4773244; doi:10.1371/journal.pone.0150380)
Supplement: S1 Table — Data are showed as mean ± SEM. Means with different letters indicate significant differences at α = 0.05 based on Kruskal-Wallis test. (XLSX) [file pone.0150380.s003.xlsx]

## Sheet: Sheet1
S1 Table. The differences in abundances (A, ind. m-2) and relative abundances (RA, %) of main soil fauna taxa between habitats.
Habitats	Acari		Collembola		Hymenoptera
	A	RA	A	RA	A	RA
ASa	84±84c	0.3±0.3c	251.7±179.1c	1.1±0.7b	0±0b	0±0c
ASb	167.7±111.8c	0.5±0.4c	335.2±136.8bc	3.1±2.4b	83.9±83.9b	0.3±0.3bc
BSa	502.9±335.2bc	2.7±1.9bc	754±403.9abc	4.1±2.4ab	0±0b	0±0c
BSb	503.6±335.8bc	4.7±4.4bc	924±318.5ab	6.6±4.3ab	0±0b	0±0c
CSc	1172.7±471.3ab	4.5±1.9ab	1092.4±742.3abc	6.1±4.6ab	2571.9±1963a	8.2±6.9a
CSd	4609.6±1928.8a	11.2±4.7a	1089.6±354.9ab	2.8±0.8ab	1679.1±1154.6a	4.5±3.3a
DSc	1762.6±404.3a	13.9±5.8a	1925±672.1a	10±3.4a	250.8±127.7ab	1.4±0.7ab
DSd	1504.4±570.8ab	11.5±5a	1250.9±399.2ab	7.9±2.4a	0±0b	0±0c
	Nematode		Enchytraeid		Diptera larvae
	A	RA	A	RA	A	RA
ASa	12544.7±2210.8ab	56±7.9a	10280.7±3850.6ab	39.9±8.5a	0±0b	0±0b
ASb	12584.3±4225.5abc	43.1±9.6ab	13578.1±3863.4ab	50.1±9.8a	335.6±256.3ab	3±2.5ab
BSa	11834.1±2261.9abc	44±7.5ab	11351±3269.2ab	39.5±7.1a	1756.5±654.2a	7.9±3.7a
BSb	15866.6±6997.1abc	33.4±9.5ab	18629±5555.8a	49.1±10.5a	1259.3±562.4a	4±1.7ab
CSc	18156.6±3547.2a	48.7±7.3ab	10719.6±3012.5ab	29.5±6.6a	505.3±505.3ab	1±1b
CSd	13338.1±1875.7a	39±7.7ab	17560.7±4513.8a	39.3±7.6a	591.3±334.6ab	2.2±1.6ab
DSc	6031.5±1890.9bc	33.8±9.8ab	6276.2±2017.2b	31.7±10a	1073.2±650.9ab	6.8±4.3ab
DSd	5521.4±2141.4c	27.3±8.9b	6279.5±1592.5b	45.2±10.2a	986.7±543.1ab	6.1±3.3ab
	Hemiptera		Symphyla		Coleoptera larvae
	A	RA	A	RA	A	RA
ASa	0±0a	0±0a	167.8±111.9a	0.6±0.4a	83.9±83.9a	0.1±0.1a
ASb	0±0a	0±0a	0±0b	0±0b	0±0a	0±0a
BSa	84±84a	0.9±0.9a	0±0b	0±0b	0±0a	0±0a
BSb	167.4±111.6a	1.5±1.1a	0±0b	0±0b	83.9±83.9a	0.1±0.1a
CSc	83.7±83.7a	0.6±0.6a	0±0b	0±0b	0±0a	0±0a
CSd	167.8±167.8a	0.3±0.3a	0±0b	0±0b	0±0a	0±0a
DSc	251.3±178.8a	1.4±1a	0±0b	0±0b	0±0a	0±0a
DSd	167.8±111.9a	1.4±1a	0±0b	0±0b	83.7±83.7a	0.2±0.2a
	Araneae		Diplura		Psocoptera
	A	RA	A	RA	A	RA
ASa	0±0b	0±0b	0±0b	0±0b	0±0a	0±0a
ASb	0±0b	0±0b	0±0b	0±0b	0±0a	0±0a
BSa	83.6±83.6ab	0.2±0.2ab	251.2±178.7a	0.7±0.5a	0±0a	0±0a
BSb	167.5±111.6a	0.5±0.4a	0±0b	0±0b	83.8±83.8a	0.1±0.1a
CSc	0±0b	0±0b	0±0b	0±0b	0±0a	0±0a
CSd	84.1±84.1ab	0.2±0.2ab	83.8±83.8ab	0.2±0.2ab	0±0a	0±0a
DSc	0±0b	0±0b	0±0b	0±0b	166.7±166.7a	0.9±0.9a
DSd	0±0b	0±0b	0±0b	0±0b	0±0a	0±0a
	Isoptera		Lepidoptera larvae		Harpacticoida
	A	RA	A	RA	A	RA
ASa	0±0b	0±0b	84±84a	0.4±0.4a	250.8±250.8a	1.2±1.2a
ASb	0±0b	0±0b	0±0b	0±0b	0±0b	0±0b
BSa	0±0b	0±0b	0±0b	0±0b	0±0b	0±0b
BSb	0±0b	0±0b	0±0b	0±0b	0±0b	0±0b
CSc	0±0b	0±0b	0±0b	0±0b	0±0b	0±0b
CSd	168.1±112.1a	0.4±0.2a	0±0b	0±0b	0±0b	0±0b
DSc	0±0b	0±0b	0±0b	0±0b	0±0b	0±0b
DSd	0±0b	0±0b	0±0b	0±0b	0±0b	0±0b
	Coleoptera		Homoptera		Geophilomorpha
	A	RA	A	RA	A	RA
ASa	84±84a	0.3±0.3a	0±0b	0±0b	0±0b	0±0b
ASb	0±0b	0±0b	0±0b	0±0b	0±0b	0±0b
BSa	0±0b	0±0b	0±0b	0±0b	0±0b	0±0b
BSb	0±0b	0±0b	0±0b	0±0b	0±0b	0±0b
CSc	0±0b	0±0b	494.3±494.3a	1.5±1.5a	0±0b	0±0b
CSd	0±0b	0±0b	0±0b	0±0b	0±0b	0±0b
DSc	0±0b	0±0b	0±0b	0±0b	0±0b	0±0b
DSd	0±0b	0±0b	0±0b	0±0b	80.8±80.8a	0.4±0.4a
